# Supplementary material for: Projecting range-wide sun bear population trends using tree cover and camera-trap bycatch data
Source: PLoS One. 2017 Sep 29;12(9):e0185336. doi: 10.1371/journal.pone.0185336 (PMC5621681; doi:10.1371/journal.pone.0185336)
Supplement: S1 Dataset — (CSV) [file pone.0185336.s006.csv]

Source	Site_ID	Grid_ID	Region	Count_SB	Presence_SB	Year	Trap_night	Sample_no	Area_km2	Tree00	Tree_00_6k	Tree12	Tree12_6k	Tree14	Tree14_6k	X.tree6k	Trap_night_scl	X.tree6k.cen
Wai_ming	Kerinci Seblat Tropical Rainforest Heritage, Sumatra	CT_18	I	0	0	2011	90	20	96	90	93.6928	90	93.6331	94	93.6928	93.6331	0.9	0.637801581
Wai_ming	Kerinci Seblat Tropical Rainforest Heritage, Sumatra	CT_18	I	0	0	2011	90	20	96	95	94.7524	95	94.7215	97	94.7238	94.7215	0.9	0.695401449
Wai_ming	Kerinci Seblat Tropical Rainforest Heritage, Sumatra	CT_18	I	0	0	2011	90	20	96	98	95.2755	98	95.2005	98	95.2755	95.2005	0.9	0.720750894
Wai_ming	Kerinci Seblat Tropical Rainforest Heritage, Sumatra	CT_18	I	0	0	2011	90	20	96	95	96.2418	95	96.3007	98	96.2418	96.3007	0.9	0.778975236
Wai_ming	Kerinci Seblat Tropical Rainforest Heritage, Sumatra	CT_18	I	0	1	2011	90	20	96	96	94.6353	96	94.376	96	90.2154	94.376	0.9	0.677117036
Wai_ming	Kerinci Seblat Tropical Rainforest Heritage, Sumatra	CT_18	I	0	1	2011	90	20	96	96	92.9342	96	92.9519	92	92.9342	92.9519	0.9	0.601751389
Wai_ming	Kerinci Seblat Tropical Rainforest Heritage, Sumatra	CT_18	I	0	1	2011	90	20	96	95	95.365	95	95.3128	96	95.365	95.3128	0.9	0.726693989
Wai_ming	Kerinci Seblat Tropical Rainforest Heritage, Sumatra	CT_18	I	0	1	2011	90	20	96	98	95.0672	98	95.0854	98	95.0672	95.0854	0.9	0.714659618
Wai_ming	Kerinci Seblat Tropical Rainforest Heritage, Sumatra	CT_18	I	0	1	2011	90	20	96	98	94.3632	98	94.2328	96	94.3632	94.2328	0.9	0.669538664
Wai_ming	Kerinci Seblat Tropical Rainforest Heritage, Sumatra	CT_18	I	0	1	2011	90	20	96	98	93.3826	98	93.3541	98	93.3826	93.3541	0.9	0.623036455
Wai_ming	Kerinci Seblat Tropical Rainforest Heritage, Sumatra	CT_18	I	0	1	2011	90	20	96	97	95.7863	97	95.7615	97	95.7863	95.7615	0.9	0.75043991
Wai_ming	Kerinci Seblat Tropical Rainforest Heritage, Sumatra	CT_18	I	0	1	2011	90	20	96	95	94.552	95	94.3976	98	94.552	94.3976	0.9	0.678260143
Wai_ming	Kerinci Seblat Tropical Rainforest Heritage, Sumatra	CT_18	I	0	1	2011	90	20	96	83	94.4602	83	94.5146	85	94.4602	94.5146	0.9	0.68445197
Wai_ming	Kerinci Seblat Tropical Rainforest Heritage, Sumatra	CT_18	I	0	1	2011	90	20	96	98	96.5454	98	96.5333	98	96.5454	96.5333	0.9	0.7912848
Wai_ming	Kerinci Seblat Tropical Rainforest Heritage, Sumatra	CT_18	I	0	1	2011	90	20	96	97	96.678	97	96.6537	97	96.678	96.6537	0.9	0.79765656
Wai_ming	Kerinci Seblat Tropical Rainforest Heritage, Sumatra	CT_18	I	0	1	2011	90	20	96	98	94.6488	98	94.4545	98	94.6048	94.4545	0.9	0.681271382
Wai_ming	Kerinci Seblat Tropical Rainforest Heritage, Sumatra	CT_18	I	0	1	2011	90	20	96	98	96.3716	98	96.2222	95	96.3568	96.2222	0.9	0.774820891
Wai_ming	Kerinci Seblat Tropical Rainforest Heritage, Sumatra	CT_18	I	0	1	2011	90	20	96	98	96.1834	98	96.1778	95	96.1688	96.1778	0.9	0.772471172
Wai_ming	Kerinci Seblat Tropical Rainforest Heritage, Sumatra	CT_18	I	0	1	2011	90	20	96	98	93.4797	98	92.1728	98	92.9772	92.1728	0.9	0.560520172
Wai_ming	Kerinci Seblat Tropical Rainforest Heritage, Sumatra	CT_18	I	0	1	2011	90	20	96	95	96.3763	95	96.3704	98	96.3763	96.3704	0.9	0.782663871
Wai_ming	Kerinci Seblat Tropical Rainforest Heritage, Sumatra	CT_18	I	0	1	2011	90	20	96	98	96.354	98	96.2972	98	96.3392	96.2972	0.9	0.77879001
Wai_ming	Kerinci Seblat Tropical Rainforest Heritage, Sumatra	CT_19	I	0	0	2011	90	19	203	98	97.4691	98	97.3944	97	97.4691	97.3944	0.9	0.836855588
Wai_ming	Kerinci Seblat Tropical Rainforest Heritage, Sumatra	CT_19	I	0	0	2011	90	19	203	98	97.8708	98	97.8524	98	97.856	97.8524	0.9	0.86109368
Wai_ming	Kerinci Seblat Tropical Rainforest Heritage, Sumatra	CT_19	I	0	0	2011	90	19	203	98	97.4246	98	97.4611	98	97.3989	97.4611	0.9	0.840385458
Wai_ming	Kerinci Seblat Tropical Rainforest Heritage, Sumatra	CT_19	I	0	0	2011	90	19	203	97	97.1212	0	59.7123	0	55.2921	59.7123	0.9	-1.157341358
Wai_ming	Kerinci Seblat Tropical Rainforest Heritage, Sumatra	CT_19	I	0	0	2011	90	19	203	98	97.21	0	77.1208	0	77.8663	77.1208	0.9	-0.236055721
Wai_ming	Kerinci Seblat Tropical Rainforest Heritage, Sumatra	CT_19	I	0	0	2011	90	19	203	98	97.8142	98	97.814	98	97.8142	97.814	0.9	0.85906149
Wai_ming	Kerinci Seblat Tropical Rainforest Heritage, Sumatra	CT_19	I	0	0	2011	90	19	203	98	97.64	98	97.6042	98	97.64	97.6042	0.9	0.847958539
Wai_ming	Kerinci Seblat Tropical Rainforest Heritage, Sumatra	CT_19	I	0	0	2011	90	19	203	97	97.6196	97	97.5998	97	97.5611	97.5998	0.9	0.847725684
Wai_ming	Kerinci Seblat Tropical Rainforest Heritage, Sumatra	CT_19	I	0	0	2011	90	19	203	95	97.0625	95	97.0208	98	96.9368	97.0208	0.9	0.817084079
Wai_ming	Kerinci Seblat Tropical Rainforest Heritage, Sumatra	CT_19	I	0	0	2011	90	19	203	98	96.7964	98	96.8008	98	96.7964	96.8008	0.9	0.805441327
Wai_ming	Kerinci Seblat Tropical Rainforest Heritage, Sumatra	CT_19	I	0	0	2011	90	19	203	98	96.6417	98	96.6962	98	96.6417	96.6962	0.9	0.799905728
Wai_ming	Kerinci Seblat Tropical Rainforest Heritage, Sumatra	CT_19	I	0	1	2011	90	19	203	98	97.4362	98	97.4978	98	97.4362	97.4978	0.9	0.842327681
Wai_ming	Kerinci Seblat Tropical Rainforest Heritage, Sumatra	CT_19	I	0	1	2011	90	19	203	98	97.1887	98	97.0299	98	97.1758	97.0299	0.9	0.817565665
Wai_ming	Kerinci Seblat Tropical Rainforest Heritage, Sumatra	CT_19	I	0	1	2011	90	19	203	98	97.5597	98	97.3991	98	97.5158	97.3991	0.9	0.837104319
Wai_ming	Kerinci Seblat Tropical Rainforest Heritage, Sumatra	CT_19	I	0	1	2011	90	19	203	97	97.7854	97	97.7899	97	97.7854	97.7899	0.9	0.85778608
Wai_ming	Kerinci Seblat Tropical Rainforest Heritage, Sumatra	CT_19	I	0	1	2011	90	19	203	95	97.6862	95	97.71	98	97.6862	97.71	0.9	0.853557644
Wai_ming	Kerinci Seblat Tropical Rainforest Heritage, Sumatra	CT_19	I	0	1	2011	90	19	203	95	97.6008	95	97.6127	98	97.6008	97.6127	0.9	0.848408372
Wai_ming	Kerinci Seblat Tropical Rainforest Heritage, Sumatra	CT_19	I	0	1	2011	90	19	203	97	97.6943	97	97.7051	98	97.6943	97.7051	0.9	0.853298328
Wai_ming	Kerinci Seblat Tropical Rainforest Heritage, Sumatra	CT_19	I	0	1	2011	90	19	203	98	96.8934	98	96.8478	98	96.8934	96.8478	0.9	0.807928642
